# Supplementary material for: ﻿Additional four species of Tatraea (Leotiomycetes, Helotiales) in Yunnan Province, China
Source: MycoKeys. 2024 Feb 14;102:127–54. doi: 10.3897/mycokeys.102.112565 (PMC10882549; doi:10.3897/mycokeys.102.112565)
Supplement: XML Treatment for Tatraea clepsydriformis [file mycokeys.102.112565-treatment2.xml]

<!DOCTYPE tp:taxon-treatment
  PUBLIC "-//TaxonX//DTD Taxonomic Treatment Publishing DTD v0 20100105//EN" "tax-treatment-NSO.dtd">
<tp:taxon-treatment xmlns:tp="http://www.plazi.org/taxpub"><tp:treatment-meta><kwd-group><label>Taxon classification</label><kwd>
                <named-content content-type="kingdom">Fungi</named-content>
              </kwd><kwd>
                <named-content content-type="order">Helotiales</named-content>
              </kwd><kwd>
                <named-content content-type="family">Helotiaceae</named-content>
              </kwd></kwd-group><mixed-citation publication-type="journal"><person-group><name><surname>Li</surname><given-names>Cui-Jin-Yi</given-names></name><name><surname>Thilini Chethana</surname><given-names>Kandawatte Wedaralalage</given-names></name><name><surname>Eungwanichayapant</surname><given-names>Prapassorn Damrongkool</given-names></name><name><surname>Zhou</surname><given-names>De-Qun</given-names></name><name><surname>Zhao</surname><given-names>Qi</given-names></name></person-group><article-title>﻿Additional four species of <italic><tp:taxon-name><tp:taxon-name-part taxon-name-part-type="genus" reg="Tatraea">Tatraea</tp:taxon-name-part></tp:taxon-name></italic> (<tp:taxon-name><tp:taxon-name-part taxon-name-part-type="class">Leotiomycetes</tp:taxon-name-part></tp:taxon-name>, <tp:taxon-name><tp:taxon-name-part taxon-name-part-type="order">Helotiales</tp:taxon-name-part></tp:taxon-name>) in Yunnan Province, China</article-title><source>MycoKeys</source><day>14</day><month>02</month><year>2024</year><volume>102</volume><fpage>127</fpage><lpage>154</lpage><pub-id pub-id-type="doi">10.3897/mycokeys.102.112565</pub-id></mixed-citation></tp:treatment-meta><tp:nomenclature><label>﻿</label><tp:taxon-name>
              <object-id xmlns:xlink="http://www.w3.org/1999/xlink" content-type="arpha" xlink:type="simple">6D2F5518-CCF7-51E3-9C48-26D5B2FFF322</object-id>
              <tp:taxon-name-part taxon-name-part-type="genus" reg="Tatraea">Tatraea</tp:taxon-name-part>
              <tp:taxon-name-part taxon-name-part-type="species" reg="clepsydriformis">clepsydriformis</tp:taxon-name-part>
              <object-id xmlns:xlink="http://www.w3.org/1999/xlink" xlink:type="simple">Index Fungorum: IF901178</object-id>
              <object-id xmlns:xlink="http://www.w3.org/1999/xlink" xlink:type="simple">Facesoffungi Number: Fo15190</object-id>
            </tp:taxon-name><tp:taxon-authority>C.J.Y. Li &amp; Q. Zhao</tp:taxon-authority><tp:taxon-status xmlns:xlink="http://www.w3.org/1999/xlink" xlink:type="simple">sp. nov.</tp:taxon-status><xref ref-type="fig" rid="F5">Fig. 5</xref></tp:nomenclature><tp:treatment-sec sec-type="etymology" id="SECID0ENBCI"><title>Etymology.</title><p>The specific epithet refers to the hourglass shape apothecia.</p></tp:treatment-sec><tp:treatment-sec sec-type="Holotype" id="SECID0ESBCI"><title>Holotype.</title><p>HKAS 128275.</p></tp:treatment-sec><tp:treatment-sec sec-type="description" id="SECID0EXBCI"><title>Description.</title><p>Saprobic on the decayed branches of oak tree. <bold><italic>Sexual morph</italic></bold>: Apothecia 1.3–3.5 mm wide (x̄ = 2.5 ± 0.7 mm, n = 13) when fresh, 0.9–1.3 mm wide × 0.6–0.9 mm high (x̄ = 1.1 ± 0.15 × 0.7 ± 0.12 mm, n = 13) when dry, gregarious, superficial, hourglass shape or cupulate, glabrous, with a wide stipe. Disc flat and circular, pale grey (5C1) when fresh, edge slightly curl inward towards the disc, melon yellow (5A6) to apricot yellow (5B6) or pale orange (5A2) near the center, darken to concolorous as receptacle near the edge when dry, or dark blue (20E7) when immature. Margins concolorous to the disc when fresh, white, smooth or dentate when dry. Receptacle slightly rough and dark yellowish brown (5D8) when fresh, slightly rough, light brown (6D8) to hazel brown (6E8) when mature and dry, sometimes edge with white narrow-band, smooth and dark blackish blue (20F8) when immature and dry. Stipe 360–596 μm wide × 463–571 μm long (x̄ = 470 ± 85 × 515 ± 47 μm, n = 13), short and broad, concolorous to the receptacle or pale yellow when fresh, concolorous to dried receptacle when mature, butter yellow (4A5) when immature, slightly rough on surface. Hymenium 122–155 μm (x̄ = 135 ± 12 μm, n = 30), hyaline. Subhymenium (24–)36–60(–65) μm (x̄ = 44 ± 8 μm, n = 37), dense golden brown (5D7) hyphae, forming <italic>textura intricata</italic>, hyphae 2.2–2.9 μm (x̄ = 2.6 ± 0.2 μm, n = 25) wide. Medullary excipulum 335–535 μm (x̄ = 415 ± 51 μm, n = 15) thick, well-developed, comprised of thin-walled, septate, branched, pale brown and slightly loose hyphae of <italic>textura intricata</italic> in center, hyphae 3.3–5.1 μm (x̄ = 4.2 ± 0.5 μm, n = 45) diam., hyaline, near the ectal excipulum becoming well-organized parallel, non-gelatinous. Ectal excipulum 29–80 μm (x̄ = 50 ± 14 μm, n = 48) thick, comprised of 3–5 layers, large cells inside and several outer layers of smaller cells of <italic>textura angularis</italic>, 4.9–15.3 μm (x̄ = 8.9 ± 2.4 μm, n = 64) diam., wall moderately thick, 0.5–1.1 μm (x̄ = 0.7 ± 0.1 μm, n = 52) thick, pale brown to pale yellow from the outer inward the inner layers; proliferous cells not observed; terminal cells at margin inconspicuous elongated. Paraphyses 2.1–3.4 μm (x̄ = 2.6 ± 0.3 μm, n = 45) wide, hyaline, straight and filiform, apically round, 1–3-septate, unbranched, no conspicuous contents, scarcely extending beyond the asci. Asci (104.0–)112.4–135.8 × 8.2–12.2 μm (x̄ = 121.5 ± 5.7 × 10.1 ± 0.9 μm, n = 40), unitunicate, 8-spored, cylindric or subclavate, apically rounded with an amyloid apical pore in Melzer’s reagent, apical wall incrassated, 5.0–8.5 μm wide × 2.0–3.7(–4.4) μm high (x̄ = 6.8 ± 0.7 × 3.1 ± 0.5 μm, n = 40), slightly constricted downward when immature, tapering to a cylindric and aporhynchous, subtruncated base, croziers present. Ascospore (12.9–)14.0–17.9 × 5.1–6.8 μm (x̄ = 15.2 ± 0.9 × 5.7 ± 0.4 μm, n = 65), Q = 2.1–3.2, Qm = 2.7 ± 0.1, overlapping uniseriate, ellipsoidal with a large guttule, obtusely rounded at both ends, slightly pointed at the base, hyaline, almost symmetrical, thin-walled, smooth and aseptate. <bold><italic>Asexual morph</italic></bold>: Undetermined.</p><fig id="F5" position="float" orientation="portrait"><object-id xmlns:xlink="http://www.w3.org/1999/xlink" content-type="doi" xlink:type="simple">10.3897/mycokeys.102.112565.figure5</object-id><object-id xmlns:xlink="http://www.w3.org/1999/xlink" content-type="arpha" xlink:type="simple">B3D6591C-0B0B-5A74-A1E7-7F001172CC4A</object-id><label>Figure 5.</label><caption><p><italic><tp:taxon-name><tp:taxon-name-part taxon-name-part-type="genus" reg="Tatraea">Tatraea</tp:taxon-name-part><tp:taxon-name-part taxon-name-part-type="species" reg="clepsydriformis">clepsydriformis</tp:taxon-name-part></tp:taxon-name></italic> (HKAS 128275, holotype) <bold>a–b</bold> fresh ascomata on the wood <bold>c–f</bold> dried ascomata on the wood <bold>g</bold> vertical section of an ascoma <bold>h–j</bold> excipulum <bold>k</bold> paraphyses <bold>l–p</bold> asci (<bold>o–p</bold> asci in Meltzer’s reagent) <bold>q–r</bold> ascospores. Scale bars: 2 mm (<bold>c</bold>); 600 μm (<bold>d</bold>); 700 μm (<bold>e</bold>); 250 μm (<bold>f</bold>); 800 μm (<bold>g</bold>); 150 μm (<bold>h, j</bold>); 100 μm (<bold>i</bold>); 60 μm (<bold>k–p</bold>); 40 μm (<bold>q–r</bold>).</p></caption><graphic xmlns:xlink="http://www.w3.org/1999/xlink" xlink:href="mycokeys-102-127-g005.jpg" position="float" orientation="portrait" xlink:type="simple" id="oo_983951.jpg"><uri content-type="original_file" xlink:type="simple">https://binary.pensoft.net/fig/983951</uri></graphic></fig></tp:treatment-sec><tp:treatment-sec sec-type="material" id="SECID0EMECI"><title>Material examined.</title><p>China, Yunnan Province, Puer City, Jingdong County, altitude 2455 m, on the decayed oak tree twig, 23 August 2022, Cuijinyi Li, LCJY-1226 (HKAS 128275, holotype); <italic>ibid.</italic>, Kunming City, Panlong District, altitude 1920 m, on the decayed oak tree twig with ant nests, 29 May 2022, Cuijinyi Li, LCJY-497 (HKAS 128266, paratype); <italic>ibid.</italic>, Yeya Lake, altitude 1900 m, on the decayed oak tree twig with ant nests, 3 July 2021, Cuijinyi Li, LCJY-127 (HKAS 128264, paratype); <italic>ibid.</italic>, Sanjian Mountain, altitude 1950 m, on decayed wood, 18 December 2021, Cuijinyi Li, LCJY-392 (HKAS 128267, paratype).</p></tp:treatment-sec><tp:treatment-sec sec-type="notes" id="SECID0EYECI"><title>Notes.</title><p>The distinctive characteristics of <italic><tp:taxon-name><tp:taxon-name-part taxon-name-part-type="genus" reg="Tatraea">T.</tp:taxon-name-part><tp:taxon-name-part taxon-name-part-type="species" reg="clepsydriformis">clepsydriformis</tp:taxon-name-part></tp:taxon-name></italic> are moderate-sized apothecia (2.5 mm wide when fresh), with fresh brown receptacles and stipes, light brown to hazel brown at dry condition, stipes concolorous to receptacles, pale yellow, proliferous cells of ectal excipulum not observed, aporhynchous asci and small, ellipsoidal ascospores without septa.</p><p>Phylogenetically, our collections clustered with <italic><tp:taxon-name><tp:taxon-name-part taxon-name-part-type="genus" reg="Tatraea">T.</tp:taxon-name-part><tp:taxon-name-part taxon-name-part-type="species" reg="griseoturcoisina">griseoturcoisina</tp:taxon-name-part></tp:taxon-name></italic> with 85% <abbrev xmlns:xlink="http://www.w3.org/1999/xlink" xlink:title="Maximum likelihood" id="ABBRID0EWFCI" xlink:type="simple">ML</abbrev> bootstrap support and 0.96 Bayesian probability in the combined LSU and ITS phylogeny (Fig. <xref ref-type="fig" rid="F2">2</xref>). Morphologically, both species have small ascospores shown in Suppl. material <xref ref-type="supplementary-material" rid="S1">1</xref> (shorter than 23 μm). <italic><tp:taxon-name><tp:taxon-name-part taxon-name-part-type="genus" reg="Tatraea">Tatraea</tp:taxon-name-part><tp:taxon-name-part taxon-name-part-type="species" reg="clepsydriformis">clepsydriformis</tp:taxon-name-part></tp:taxon-name></italic> are distinguished from other species by their shorter asci and smaller ascospores except for <italic><tp:taxon-name><tp:taxon-name-part taxon-name-part-type="genus" reg="Tatraea">T.</tp:taxon-name-part><tp:taxon-name-part taxon-name-part-type="species" reg="griseoturcoisina">griseoturcoisina</tp:taxon-name-part></tp:taxon-name></italic> (Suppl. material <xref ref-type="supplementary-material" rid="S1">1</xref>). <italic><tp:taxon-name><tp:taxon-name-part taxon-name-part-type="genus" reg="Tatraea">Tatraea</tp:taxon-name-part><tp:taxon-name-part taxon-name-part-type="species" reg="clepsydriformis">clepsydriformis</tp:taxon-name-part></tp:taxon-name></italic> differs from <italic><tp:taxon-name><tp:taxon-name-part taxon-name-part-type="genus" reg="Tatraea">T.</tp:taxon-name-part><tp:taxon-name-part taxon-name-part-type="species" reg="griseoturcoisina">griseoturcoisina</tp:taxon-name-part></tp:taxon-name></italic> by having brown receptacles, a broader medullary excipulum (335–535 μm vs. 164–308 μm) and shorter ascospores (15.2 × 5.7 μm vs. 17.1 × 5.4 μm).</p></tp:treatment-sec><tp:treatment-sec><!--Section generated to contain objects referenced in tp:taxon-treatment.--><fig id="F2" position="float" orientation="portrait"><object-id xmlns:xlink="http://www.w3.org/1999/xlink" content-type="doi" xlink:type="simple">10.3897/mycokeys.102.112565.figure2</object-id><object-id xmlns:xlink="http://www.w3.org/1999/xlink" content-type="arpha" xlink:type="simple">9C72DD32-9CA0-5BCD-A9BD-3C05CE3F4596</object-id><label>Figure 2.</label><caption><p>Maximum likelihood tree based on a combined dataset of LSU and ITS sequences for the genus <italic><tp:taxon-name><tp:taxon-name-part taxon-name-part-type="genus" reg="Tatraea">Tatraea</tp:taxon-name-part></tp:taxon-name></italic>. The <abbrev xmlns:xlink="http://www.w3.org/1999/xlink" xlink:title="Maximum likelihood" id="ABBRID0EKLAE" xlink:type="simple">ML</abbrev> bootstrap proportions (<abbrev xmlns:xlink="http://www.w3.org/1999/xlink" xlink:title="Maximum likelihood" id="ABBRID0EOLAE" xlink:type="simple">ML</abbrev>-BP) equal to or higher than 70% and Bayesian posterior proportions (<abbrev xmlns:xlink="http://www.w3.org/1999/xlink" xlink:title="Bayesian inference" id="ABBRID0ESLAE" xlink:type="simple">BI</abbrev>-<abbrev xmlns:xlink="http://www.w3.org/1999/xlink" xlink:title="posterior probabilities" id="ABBRID0EWLAE" xlink:type="simple">PP</abbrev>) equal to or higher than 0.90 are shown near the branches on the phylogenetic tree. Newly generated isolates of the current study are shown in blue and ex-types are shown in bold.</p></caption><graphic xmlns:xlink="http://www.w3.org/1999/xlink" xlink:href="mycokeys-102-127-g002.jpg" position="float" orientation="portrait" xlink:type="simple" id="oo_983948.jpg"><uri content-type="original_file" xlink:type="simple">https://binary.pensoft.net/fig/983948</uri></graphic></fig><supplementary-material xmlns:xlink="http://www.w3.org/1999/xlink" id="S1" position="float" orientation="portrait" xlink:type="simple"><object-id content-type="doi" xlink:type="simple">10.3897/mycokeys.102.112565.suppl1</object-id><object-id content-type="arpha" xlink:type="simple">405EEA8F-ED2A-52FC-A003-31E89B9B66FF</object-id><label>Supplementary material 1</label><caption><p>Main differences between <tp:taxon-name><tp:taxon-name-part taxon-name-part-type="genus" reg="Tatraea">Tatraea</tp:taxon-name-part></tp:taxon-name></p></caption><statement content-type="dataType"><label>Data type</label><p>docx</p></statement><media xlink:href="mycokeys-102-127-s001.docx" mimetype="application" mime-subtype="vnd.openxmlformats-officedocument.wordprocessingml.document" position="float" orientation="portrait" xlink:type="simple" id="oo_983955.docx"><uri content-type="original_file" xlink:type="simple">https://binary.pensoft.net/file/983955</uri></media><permissions><license xlink:type="simple"><license-p>This dataset is made available under the Open Database License (http://opendatacommons.org/licenses/odbl/1.0/). The Open Database License (ODbL) is a license agreement intended to allow users to freely share, modify, and use this Dataset while maintaining this same freedom for others, provided that the original source and author(s) are credited.</license-p></license></permissions><attrib specific-use="authors">Author: Cui-Jin-Yi Li</attrib></supplementary-material></tp:treatment-sec></tp:taxon-treatment>
