# Supplementary material for: ﻿Additional four species of Tatraea (Leotiomycetes, Helotiales) in Yunnan Province, China
Source: MycoKeys. 2024 Feb 14;102:127–54. doi: 10.3897/mycokeys.102.112565 (PMC10882549; doi:10.3897/mycokeys.102.112565)
Supplement: XML Treatment for Tatraea yunnanensis [file mycokeys.102.112565-treatment4.xml]

<!DOCTYPE tp:taxon-treatment
  PUBLIC "-//TaxonX//DTD Taxonomic Treatment Publishing DTD v0 20100105//EN" "tax-treatment-NSO.dtd">
<tp:taxon-treatment xmlns:tp="http://www.plazi.org/taxpub"><tp:treatment-meta><kwd-group><label>Taxon classification</label><kwd>
                <named-content content-type="kingdom">Fungi</named-content>
              </kwd><kwd>
                <named-content content-type="order">Helotiales</named-content>
              </kwd><kwd>
                <named-content content-type="family">Helotiaceae</named-content>
              </kwd></kwd-group><mixed-citation publication-type="journal"><person-group><name><surname>Li</surname><given-names>Cui-Jin-Yi</given-names></name><name><surname>Thilini Chethana</surname><given-names>Kandawatte Wedaralalage</given-names></name><name><surname>Eungwanichayapant</surname><given-names>Prapassorn Damrongkool</given-names></name><name><surname>Zhou</surname><given-names>De-Qun</given-names></name><name><surname>Zhao</surname><given-names>Qi</given-names></name></person-group><article-title>﻿Additional four species of <italic><tp:taxon-name><tp:taxon-name-part taxon-name-part-type="genus" reg="Tatraea">Tatraea</tp:taxon-name-part></tp:taxon-name></italic> (<tp:taxon-name><tp:taxon-name-part taxon-name-part-type="class">Leotiomycetes</tp:taxon-name-part></tp:taxon-name>, <tp:taxon-name><tp:taxon-name-part taxon-name-part-type="order">Helotiales</tp:taxon-name-part></tp:taxon-name>) in Yunnan Province, China</article-title><source>MycoKeys</source><day>14</day><month>02</month><year>2024</year><volume>102</volume><fpage>127</fpage><lpage>154</lpage><pub-id pub-id-type="doi">10.3897/mycokeys.102.112565</pub-id></mixed-citation></tp:treatment-meta><tp:nomenclature><label>﻿</label><tp:taxon-name>
              <object-id xmlns:xlink="http://www.w3.org/1999/xlink" content-type="arpha" xlink:type="simple">C3E5A6FA-7373-5CDE-B6E3-198EF12D885F</object-id>
              <tp:taxon-name-part taxon-name-part-type="genus" reg="Tatraea">Tatraea</tp:taxon-name-part>
              <tp:taxon-name-part taxon-name-part-type="species" reg="yunnanensis">yunnanensis</tp:taxon-name-part>
              <object-id xmlns:xlink="http://www.w3.org/1999/xlink" xlink:type="simple">Index Fungorum: IF901180</object-id>
              <object-id xmlns:xlink="http://www.w3.org/1999/xlink" xlink:type="simple">Facesoffungi Number: Fo15192</object-id>
            </tp:taxon-name><tp:taxon-authority>C.J.Y. Li &amp; Q. Zhao</tp:taxon-authority><tp:taxon-status xmlns:xlink="http://www.w3.org/1999/xlink" xlink:type="simple">sp. nov.</tp:taxon-status><xref ref-type="fig" rid="F7">Fig. 7</xref></tp:nomenclature><tp:treatment-sec sec-type="etymology" id="SECID0E3TCI"><title>Etymology.</title><p>The specific epithet refers to the locality from where the type species was collected.</p></tp:treatment-sec><tp:treatment-sec sec-type="Holotype" id="SECID0EBUCI"><title>Holotype.</title><p>HKAS 128273.</p></tp:treatment-sec><tp:treatment-sec sec-type="description" id="SECID0EGUCI"><title>Description.</title><p>Saprobic on the decayed wood. <bold><italic>Sexual morph</italic></bold>: Apothecia 3.8–5.0 mm wide × 2.5–4.1 mm high (x̄ = 4.8 ± 0.8 × 3.7 ± 0.8 mm, n = 10) when dry, scattered, superficial when fresh, short stipitate, glabrous. Disc circular, flat or slightly concave when fresh, yellowish white (4A2) to orange white (5A2), edge strongly curl inward towards the disc when dry, pastel green (29A4-30A4) to light green (29A5), dull green (29E4) near the edge. Margins concolorous to the disc when fresh, white or concolorous to the disc when dry. Receptacle rough and pale greyish orange (5B3) with loose, finely yellowish brown (5E8) pustules when fresh, rough and light brown (5E4) with finely dark pustules and irregular patches when dry, center of vertical section appears white powder, outwardly yellowish waxy materials. Stipe 0.5 mm wide × 1.1 mm long, concolorous to the receptacle, dense finely granular pustules. Hymenium 173–213 μm (x̄ = 192 ± 10 μm, n = 20) thick, hyaline. Subhymenium 51.5–68.5 μm (x̄ = 60.5 ± 5.0 μm, n = 27) thick, slightly indistinguishable from the medullary excipulum, comprised of dense and unordered brown (5D4) hyphae of <italic>textura intricata</italic>, hyphae 2.2–5.4 μm (x̄ = 3.9 ± 0.9 μm, n = 20) diam., with excipulum at the margin. Medullary excipulum 435–560 μm (x̄ = 518 ± 48 μm, n = 10) thick, well-developed, comprised of thin-walled, septate, branched, hyaline and lose hyphae of <italic>textura intricata</italic> in the center, partially cells of hyphae becoming swollen, hyphae 3.6–7.8(–8.9) μm (x̄ = 5.3 ± 0.9 μm, n = 77) diam., becoming well-organized, parallel near to the ectal excipulum, hyphae narrower, non-gelatinous. Ectal excipulum of the inner layers usually comprised of 3–5 layers of <italic>textura angularis</italic> to <italic>textura prismatica</italic> cells oriented vertically to the receptacle, brown to hyaline from the outside to inside, 37–65 μm (x̄ = 49.5 ± 8.8 μm, n = 70) thick, cells 8.4–16.5 μm (x̄ = 13.0 ± 1.1 μm, n = 50) diam., wall moderately thick 0.56–0.9 μm (x̄ = 0.72 ± 0.11 μm, n = 84) thick; the outer layers uneven dense proliferous 2–10 layers of <italic>textura angularis</italic> to <italic>textura prismatica</italic> cells, 20–74 μm (x̄ = 49 ± 12 μm, n = 43) thick (out of the inner layers), usually parallel to receptacle, forming an inverted arched or irregular shaped, not obvious change in <italic>textura angularis</italic> cells on diameter, slightly larger on <italic>textura prismatica</italic> cells, brown; terminal cells at the margin, indistinctively elongated. Paraphyses 1.5–2.8 μm (x̄ = 2.1 ± 0.4 μm, n = 80) wide, hyaline, filiform, rounded apex, 3–4-septate, sometimes branched at mid and base, with conspicuous contents and fine oil drops, scarcely extending beyond the asci. Asci (163.8–)170.9–197.4 × 10.1–15.5 μm (x̄ = 180.5 ± 7.2 × 12.6 ± 1.4 μm, n = 50), unitunicate, 8-spored, almost filling in some short asci, cylindric or subclavate, rounded apex with an amyloid apical pore in Melzer’s reagent, apical wall incrassated, 6.4–9.3(–10.3) × 2.7–5.1(–6.0) (x̄ = 7.8 ± 0.8 × 3.8 ± 0.7 μm, n = 40), thicken when immature, tapering to subtruncated base, croziers present. Ascospore 32.5–42.4 × 4.8–7.1 μm (x̄ = 36.3 ± 2.6 × 6.5 ± 0.4 μm, n = 50), Q = 4.4–6.5(–7.2), Qm = 5.6 ± 0.4, uniseriate or overlapping uniseriate, elongated to narrow fusiform with 1–2 guttules to multiple granules, hyaline, slightly curved, bluntly rounded at the base, slightly pointed at the apex, thin-walled, smooth and aseptate. <bold><italic>Asexual morph</italic></bold>: Undetermined.</p><fig id="F7" position="float" orientation="portrait"><object-id xmlns:xlink="http://www.w3.org/1999/xlink" content-type="doi" xlink:type="simple">10.3897/mycokeys.102.112565.figure7</object-id><object-id xmlns:xlink="http://www.w3.org/1999/xlink" content-type="arpha" xlink:type="simple">D29D3199-1CEF-5491-ABED-119FE8764230</object-id><label>Figure 7.</label><caption><p><italic><tp:taxon-name><tp:taxon-name-part taxon-name-part-type="genus" reg="Tatraea">Tatraea</tp:taxon-name-part><tp:taxon-name-part taxon-name-part-type="species" reg="yunnanensis">yunnanensis</tp:taxon-name-part></tp:taxon-name></italic> (HKAS 128273, holotype) <bold>a–b</bold> fresh ascomata on the wood <bold>c</bold> dried ascomata on the wood <bold>d</bold> vertical section of an ascoma <bold>e–g</bold> excipulum <bold>h</bold> paraphyses <bold>i–m</bold> asci (<bold>m</bold> asci in Meltzer’s reagent) <bold>n–s</bold> ascospores. Scale bars: 3.5 mm (<bold>c</bold>); 1200 μm (<bold>d</bold>); 300 μm (<bold>e</bold>); 50 μm (<bold>f</bold>); 100 μm (<bold>g</bold>); 80 μm (<bold>h–m</bold>); 20 μm (<bold>n–s</bold>).</p></caption><graphic xmlns:xlink="http://www.w3.org/1999/xlink" xlink:href="mycokeys-102-127-g007.jpg" position="float" orientation="portrait" xlink:type="simple" id="oo_983953.jpg"><uri content-type="original_file" xlink:type="simple">https://binary.pensoft.net/fig/983953</uri></graphic></fig></tp:treatment-sec><tp:treatment-sec sec-type="material" id="SECID0EBXCI"><title>Material examined.</title><p>China, Yunnan Province, Puer City, Jingdong County, altitude 1455 m, on the decayed wood, 23 August 2022, Cuijinyi Li, LCJY-1218 (HKAS 128273, holotype); <italic>ibid</italic>., Tengchong City, altitude 1714 m, on decayed wood, 16 August 2022, Cuijinyi Li, LCJY-1119-2 (HKAS 128272, paratype).</p></tp:treatment-sec><tp:treatment-sec sec-type="notes" id="SECID0EJXCI"><title>Notes.</title><p>The distinctive characteristics of <italic><tp:taxon-name><tp:taxon-name-part taxon-name-part-type="genus" reg="Tatraea">T.</tp:taxon-name-part><tp:taxon-name-part taxon-name-part-type="species" reg="yunnanensis">yunnanensis</tp:taxon-name-part></tp:taxon-name></italic> are large (4.8 mm wide), brown apothecia with pastel green to light green discs and short stipes, thick medullary excipulum comprising 2–10 layers of inverted proliferous cells, arched or irregular shaped, pleurorhynchous asci with J+ pores, filiform, 3-septate paraphyses and elongated fusiform ascospores without septa.</p><p>Phylogenetically, our collections clustered sister to <italic><tp:taxon-name><tp:taxon-name-part taxon-name-part-type="genus" reg="Tatraea">T.</tp:taxon-name-part><tp:taxon-name-part taxon-name-part-type="species" reg="macrospora">macrospora</tp:taxon-name-part></tp:taxon-name></italic> with 98% <abbrev xmlns:xlink="http://www.w3.org/1999/xlink" xlink:title="Maximum likelihood" id="ABBRID0EHYCI" xlink:type="simple">ML</abbrev> bootstrap support and 1.0 Bayesian probability in the combined LSU and ITS phylogeny (Fig. <xref ref-type="fig" rid="F2">2</xref>). It was shown that the two species do not have any genetic recombination (<italic>Φw</italic> = 1.0) based on the pairwise homoplasy index (<abbrev xmlns:xlink="http://www.w3.org/1999/xlink" xlink:title="pairwise homoplasy index" id="ABBRID0ERYCI" xlink:type="simple">PHI</abbrev>) value (Fig. <xref ref-type="fig" rid="F3">3</xref>). <italic><tp:taxon-name><tp:taxon-name-part taxon-name-part-type="genus" reg="Tatraea">Tatraea</tp:taxon-name-part><tp:taxon-name-part taxon-name-part-type="species" reg="yunnanensis">yunnanensis</tp:taxon-name-part></tp:taxon-name></italic> resembles <italic><tp:taxon-name><tp:taxon-name-part taxon-name-part-type="genus" reg="Tatraea">T.</tp:taxon-name-part><tp:taxon-name-part taxon-name-part-type="species" reg="macrospora">macrospora</tp:taxon-name-part></tp:taxon-name></italic> in having cupulate apothecia, yellowish-white to orange-white discs when fresh and large ascospores. In contrast, our species differ from <italic><tp:taxon-name><tp:taxon-name-part taxon-name-part-type="genus" reg="Tatraea">T.</tp:taxon-name-part><tp:taxon-name-part taxon-name-part-type="species" reg="macrospora">macrospora</tp:taxon-name-part></tp:taxon-name></italic> by having longer ascospores (32.5–42.4 μm vs. 22-40 μm) with 3–8-septate ascospores (<xref ref-type="bibr" rid="B2">Baral et al. 1999</xref>). For <italic><tp:taxon-name><tp:taxon-name-part taxon-name-part-type="genus" reg="Tatraea">T.</tp:taxon-name-part><tp:taxon-name-part taxon-name-part-type="species" reg="macrospora">macrospora</tp:taxon-name-part></tp:taxon-name></italic>, the morphological descriptions provided in previous studies are incomplete and lack details on the apothecial size and color, stalk and spores.</p></tp:treatment-sec><tp:treatment-sec><!--Section generated to contain objects referenced in tp:taxon-treatment.--><fig id="F2" position="float" orientation="portrait"><object-id xmlns:xlink="http://www.w3.org/1999/xlink" content-type="doi" xlink:type="simple">10.3897/mycokeys.102.112565.figure2</object-id><object-id xmlns:xlink="http://www.w3.org/1999/xlink" content-type="arpha" xlink:type="simple">9C72DD32-9CA0-5BCD-A9BD-3C05CE3F4596</object-id><label>Figure 2.</label><caption><p>Maximum likelihood tree based on a combined dataset of LSU and ITS sequences for the genus <italic><tp:taxon-name><tp:taxon-name-part taxon-name-part-type="genus" reg="Tatraea">Tatraea</tp:taxon-name-part></tp:taxon-name></italic>. The <abbrev xmlns:xlink="http://www.w3.org/1999/xlink" xlink:title="Maximum likelihood" id="ABBRID0EKLAE" xlink:type="simple">ML</abbrev> bootstrap proportions (<abbrev xmlns:xlink="http://www.w3.org/1999/xlink" xlink:title="Maximum likelihood" id="ABBRID0EOLAE" xlink:type="simple">ML</abbrev>-BP) equal to or higher than 70% and Bayesian posterior proportions (<abbrev xmlns:xlink="http://www.w3.org/1999/xlink" xlink:title="Bayesian inference" id="ABBRID0ESLAE" xlink:type="simple">BI</abbrev>-<abbrev xmlns:xlink="http://www.w3.org/1999/xlink" xlink:title="posterior probabilities" id="ABBRID0EWLAE" xlink:type="simple">PP</abbrev>) equal to or higher than 0.90 are shown near the branches on the phylogenetic tree. Newly generated isolates of the current study are shown in blue and ex-types are shown in bold.</p></caption><graphic xmlns:xlink="http://www.w3.org/1999/xlink" xlink:href="mycokeys-102-127-g002.jpg" position="float" orientation="portrait" xlink:type="simple" id="oo_983948.jpg"><uri content-type="original_file" xlink:type="simple">https://binary.pensoft.net/fig/983948</uri></graphic></fig><fig id="F3" position="float" orientation="portrait"><object-id xmlns:xlink="http://www.w3.org/1999/xlink" content-type="doi" xlink:type="simple">10.3897/mycokeys.102.112565.figure3</object-id><object-id xmlns:xlink="http://www.w3.org/1999/xlink" content-type="arpha" xlink:type="simple">9FB72C32-50CB-5C0D-A21D-311C84730AC6</object-id><label>Figure 3.</label><caption><p>The results of the pairwise homoplasy index (<abbrev xmlns:xlink="http://www.w3.org/1999/xlink" xlink:title="pairwise homoplasy index" id="ABBRID0EHMAE" xlink:type="simple">PHI</abbrev>) test for the closely related species in <italic><tp:taxon-name><tp:taxon-name-part taxon-name-part-type="genus" reg="Tatraea">Tatraea</tp:taxon-name-part></tp:taxon-name></italic> using LogDet transformation. A. <abbrev xmlns:xlink="http://www.w3.org/1999/xlink" xlink:title="pairwise homoplasy index" id="ABBRID0ESMAE" xlink:type="simple">PHI</abbrev> test for <italic><tp:taxon-name><tp:taxon-name-part taxon-name-part-type="genus" reg="Tatraea">Tatraea</tp:taxon-name-part><tp:taxon-name-part taxon-name-part-type="species" reg="yunnanensis">yunnanensis</tp:taxon-name-part></tp:taxon-name></italic> vs. <italic><tp:taxon-name><tp:taxon-name-part taxon-name-part-type="genus" reg="Tatraea">Tatraea</tp:taxon-name-part><tp:taxon-name-part taxon-name-part-type="species" reg="macrospora">macrospora</tp:taxon-name-part></tp:taxon-name></italic>. B. <abbrev xmlns:xlink="http://www.w3.org/1999/xlink" xlink:title="pairwise homoplasy index" id="ABBRID0EMNAE" xlink:type="simple">PHI</abbrev> test for <italic><tp:taxon-name><tp:taxon-name-part taxon-name-part-type="genus" reg="Tatraea">Tatraea</tp:taxon-name-part><tp:taxon-name-part taxon-name-part-type="species" reg="yuxiensis">yuxiensis</tp:taxon-name-part></tp:taxon-name> vs. <tp:taxon-name><tp:taxon-name-part taxon-name-part-type="genus" reg="Tatraea">Tatraea</tp:taxon-name-part><tp:taxon-name-part taxon-name-part-type="species" reg="aseptata">aseptata</tp:taxon-name-part></tp:taxon-name></italic>. C. <abbrev xmlns:xlink="http://www.w3.org/1999/xlink" xlink:title="pairwise homoplasy index" id="ABBRID0EFOAE" xlink:type="simple">PHI</abbrev> test for T<italic>atraea <tp:taxon-name><tp:taxon-name-part taxon-name-part-type="genus" reg="Tatraea"/><tp:taxon-name-part taxon-name-part-type="species" reg="clepsydriformis">clepsydriformis</tp:taxon-name-part></tp:taxon-name> vs. <tp:taxon-name><tp:taxon-name-part taxon-name-part-type="genus" reg="Tatraea">Tatraea</tp:taxon-name-part><tp:taxon-name-part taxon-name-part-type="species" reg="griseoturcoisina">griseoturcoisina</tp:taxon-name-part></tp:taxon-name></italic>. <abbrev xmlns:xlink="http://www.w3.org/1999/xlink" xlink:title="pairwise homoplasy index" id="ABBRID0E5OAE" xlink:type="simple">PHI</abbrev> test results (<italic>Φw</italic> &lt; 0.05) indicate significant recombination within the dataset.</p></caption><graphic xmlns:xlink="http://www.w3.org/1999/xlink" xlink:href="mycokeys-102-127-g003.jpg" position="float" orientation="portrait" xlink:type="simple" id="oo_983949.jpg"><uri content-type="original_file" xlink:type="simple">https://binary.pensoft.net/fig/983949</uri></graphic></fig></tp:treatment-sec><ref-list><ref id="B2"><mixed-citation xmlns:xlink="http://www.w3.org/1999/xlink" xlink:type="simple"><person-group><name name-style="western"><surname>Baral</surname><given-names>H-O</given-names></name><name name-style="western"><surname>Galan-Marquez</surname><given-names>R</given-names></name><name name-style="western"><surname>Krisai-Greilhuber</surname><given-names>I</given-names></name><name name-style="western"><surname>Matočec</surname><given-names>N</given-names></name><name name-style="western"><surname>Palmer</surname><given-names>JT</given-names></name></person-group> (<year>1999</year>) <article-title><italic><tp:taxon-name><tp:taxon-name-part taxon-name-part-type="genus">Tatraea</tp:taxon-name-part><tp:taxon-name-part taxon-name-part-type="species">dumbirensis</tp:taxon-name-part></tp:taxon-name></italic>, new records of a rare leotialean discomycete in Europe.</article-title><source>Österreichische Zeitschrift für Pilzkunde</source><volume>8</volume>: <fpage>71</fpage>–<lpage>82</lpage>.</mixed-citation></ref></ref-list></tp:taxon-treatment>
